# Supplementary material for: Effects of Nutrition Counselling and Unconditional Cash Transfer on Child Growth and Family Food Security in Internally Displaced Person Camps in Somalia—A Quasi-Experimental Study
Source: Int J Environ Res Public Health. 2022 Oct 18;19(20):13441. doi: 10.3390/ijerph192013441 (PMC9603782; doi:10.3390/ijerph192013441)
Supplement: Supplementary file 1 [file ijerph-19-13441-s001.zip]

Archive with 1 entries (1 files):
- ijerph-1948873-supplementary.pdf
